# Supplementary material for: The Antileukemia Activity of Natural Product HQ17(3) Is Possibly Associated with Downregulation of miR-17-92 Cluster
Source: Biomed Res Int. 2014 Jul 22;2014:306718. doi: 10.1155/2014/306718 (PMC4130027; doi:10.1155/2014/306718)
Supplement: Supplementary file 1 — U937 cells were cultured with/without 3 μM of HQ17(3) for 24 h. The miRNA levels were detected by an Agilent human miRNA array R12. The raw data of microarray is presented here. For those miRNA levels shown apparent change (>1.43 fold or <0.7 fold, and signal >60) after HQ17(3) treatment, 4 of them were up-regulated (marked in red) and 21 of them are down-regulated (marked in blue). [file 306718.f1.xlsx]

## Sheet: all raw data ratio
text	control	drug/control	drug
SystematicName	Raw	Normalized	Raw
hsa-miR-671-5p	0.1	53.5935	5.35935
hsa-miR-449a	0.1	49.6388	4.96388
hsa-miR-186*	0.1	46.3355	4.63355
hsa-miR-513a-5p	6.0411	2.4089	14.5524
hsa-miR-125a-3p	2.67576	2.02016	5.40545
hsa-miR-572	8.14605	1.804	14.6955
hsa-miR-22	60.6186	1.68196	101.958
hsa-miR-92b	2.2592	1.56389	3.53314
hsa-miR-1915	83.047	1.5501	128.731
hsa-miR-1825	13.8094	1.52448	21.0521
hsa-miR-638	135.133	1.48667	200.898
kshv-miR-K12-3	31.9713	1.46109	46.7131
hsa-miR-1225-5p	72.286	1.45017	104.827
hsa-miR-1539	13.2248	1.4354	18.9829
hsa-miR-500	3.25474	1.42103	4.62508
dmr_285	191.317	1.40949	269.66
hsa-miR-563	7.75584	1.31589	10.2058
hsa-let-7d*	8.6198	1.29977	11.2038
hsa-miR-1207-5p	95.028	1.29027	122.612
hsa-miR-483-5p	6.2462	1.26569	7.90577
hsa-miR-192	4.26021	1.25524	5.34758
hsa-miR-129*	7.27871	1.23194	8.96696
dmr_31a	51.0148	1.23151	62.8252
hsa-let-7b*	12.8166	1.22639	15.7182
hsa-miR-933	7.03474	1.21496	8.54696
hsa-miR-1238	18.4718	1.20302	22.222
hsa-miR-191*	17.5609	1.19198	20.9322
hsa-miR-1290	44.0265	1.18345	52.1032
hsa-miR-1246	294.704	1.17875	347.382
hsa-miR-1202	76.6624	1.17823	90.3261
hsa-miR-575	41.4909	1.16532	48.3502
hsa-miR-1249	4.81375	1.1547	5.55843
hsa-let-7f-1*	15.2951	1.14218	17.4697
hsa-miR-923_v12.0	5900.8	1.13806	6715.45
hsa-miR-1268	30.6353	1.13272	34.7011
hsa-miR-940	46.3461	1.12986	52.3648
hsa-miR-129-3p	7.79984	1.12387	8.76603
hsa-miR-1470	4.75481	1.11117	5.28341
hsv1-miR-H6	16.0176	1.10163	17.6454
hsa-miR-630	1474.41	1.09605	1616.03
hsa-miR-454	16.1684	1.05691	17.0885
hsa-miR-361-3p	6.93774	1.05097	7.29135
hsa-miR-188-5p	41.3025	1.04286	43.0729
hsa-miR-1228	22.8224	1.03027	23.5132
hsa-miR-1275	45.8712	1.01848	46.719
DarkCorner	0.1	1	0.1
NC1_00000197	0.1	1	0.1
NC1_00000215	0.1	1	0.1
NC2_00079215	0.1	1	0.1
NC2_00092197	0.1	1	0.1
NC2_00106057	0.1	1	0.1
NC2_00122731	0.1	1	0.1
NegativeControl	0.1	1	0.1
bkv-miR-B1-3p	0.1	1	0.1
bkv-miR-B1-5p	0.1	1	0.1
dmr_308	0.1	1	0.1
dmr_316	0.1	1	0.1
ebv-miR-BART1-3p	0.1	1	0.1
ebv-miR-BART1-5p	0.1	1	0.1
ebv-miR-BART10	0.1	1	0.1
ebv-miR-BART10*	0.1	1	0.1
ebv-miR-BART11-3p	0.1	1	0.1
ebv-miR-BART11-5p	0.1	1	0.1
ebv-miR-BART13*	0.1	1	0.1
ebv-miR-BART14	0.1	1	0.1
ebv-miR-BART14*	0.1	1	0.1
ebv-miR-BART15	0.1	1	0.1
ebv-miR-BART16	0.1	1	0.1
ebv-miR-BART17-3p	0.1	1	0.1
ebv-miR-BART17-5p	0.1	1	0.1
ebv-miR-BART18-3p	0.1	1	0.1
ebv-miR-BART18-5p	0.1	1	0.1
ebv-miR-BART19-3p	0.1	1	0.1
ebv-miR-BART19-5p	0.1	1	0.1
ebv-miR-BART2-3p	0.1	1	0.1
ebv-miR-BART2-5p	0.1	1	0.1
ebv-miR-BART20-3p	0.1	1	0.1
ebv-miR-BART20-5p	0.1	1	0.1
ebv-miR-BART3	0.1	1	0.1
ebv-miR-BART3*	0.1	1	0.1
ebv-miR-BART4	0.1	1	0.1
ebv-miR-BART5	0.1	1	0.1
ebv-miR-BART6-3p	0.1	1	0.1
ebv-miR-BART6-5p	0.1	1	0.1
ebv-miR-BART7	0.1	1	0.1
ebv-miR-BART7*	0.1	1	0.1
ebv-miR-BART8	0.1	1	0.1
ebv-miR-BART8*	0.1	1	0.1
ebv-miR-BART9	0.1	1	0.1
ebv-miR-BART9*	0.1	1	0.1
ebv-miR-BHRF1-1	0.1	1	0.1
ebv-miR-BHRF1-2	0.1	1	0.1
ebv-miR-BHRF1-2*	0.1	1	0.1
ebv-miR-BHRF1-3	0.1	1	0.1
hcmv-miR-UL112	0.1	1	0.1
hcmv-miR-UL148D	0.1	1	0.1
hcmv-miR-UL22A	0.1	1	0.1
hcmv-miR-UL22A*	0.1	1	0.1
hcmv-miR-UL36	0.1	1	0.1
hcmv-miR-UL36*	0.1	1	0.1
hcmv-miR-UL70-5p	0.1	1	0.1
hcmv-miR-US25-1	0.1	1	0.1
hcmv-miR-US25-1*	0.1	1	0.1
hcmv-miR-US25-2-3p	0.1	1	0.1
hcmv-miR-US25-2-5p	0.1	1	0.1
hcmv-miR-US33-3p	0.1	1	0.1
hcmv-miR-US33-5p	0.1	1	0.1
hcmv-miR-US4	0.1	1	0.1
hcmv-miR-US5-1	0.1	1	0.1
hcmv-miR-US5-2	0.1	1	0.1
hiv1-miR-H1	0.1	1	0.1
hiv1-miR-N367	0.1	1	0.1
hiv1-miR-TAR-3p	0.1	1	0.1
hiv1-miR-TAR-5p	0.1	1	0.1
hsa-let-7a*	0.1	1	0.1
hsa-let-7c*	0.1	1	0.1
hsa-let-7e*	0.1	1	0.1
hsa-let-7f-2*	0.1	1	0.1
hsa-let-7g*	0.1	1	0.1
hsa-let-7i*	0.1	1	0.1
hsa-miR-1	0.1	1	0.1
hsa-miR-100	0.1	1	0.1
hsa-miR-100*	0.1	1	0.1
hsa-miR-101*	0.1	1	0.1
hsa-miR-103-as	0.1	1	0.1
hsa-miR-105	0.1	1	0.1
hsa-miR-105*	0.1	1	0.1
hsa-miR-106a*	0.1	1	0.1
hsa-miR-10a	0.1	1	0.1
hsa-miR-10a*	0.1	1	0.1
hsa-miR-10b	0.1	1	0.1
hsa-miR-10b*	0.1	1	0.1
hsa-miR-1178	0.1	1	0.1
hsa-miR-1179	0.1	1	0.1
hsa-miR-1180	0.1	1	0.1
hsa-miR-1181	0.1	1	0.1
hsa-miR-1182	0.1	1	0.1
hsa-miR-1183	0.1	1	0.1
hsa-miR-1184	0.1	1	0.1
hsa-miR-1185	0.1	1	0.1
hsa-miR-1197	0.1	1	0.1
hsa-miR-1200	0.1	1	0.1
hsa-miR-1201	0.1	1	0.1
hsa-miR-1203	0.1	1	0.1
hsa-miR-1204	0.1	1	0.1
hsa-miR-1205	0.1	1	0.1
hsa-miR-1206	0.1	1	0.1
hsa-miR-1207-3p	0.1	1	0.1
hsa-miR-1208	0.1	1	0.1
hsa-miR-122	0.1	1	0.1
hsa-miR-122*	0.1	1	0.1
hsa-miR-1224-3p	0.1	1	0.1
hsa-miR-1224-5p	0.1	1	0.1
hsa-miR-1226	0.1	1	0.1
hsa-miR-1226*	0.1	1	0.1
hsa-miR-1228*	0.1	1	0.1
hsa-miR-1229	0.1	1	0.1
hsa-miR-1231	0.1	1	0.1
hsa-miR-1233	0.1	1	0.1
hsa-miR-1236	0.1	1	0.1
hsa-miR-124	0.1	1	0.1
hsa-miR-124*	0.1	1	0.1
hsa-miR-1243	0.1	1	0.1
hsa-miR-1244	0.1	1	0.1
hsa-miR-1245	0.1	1	0.1
hsa-miR-1247	0.1	1	0.1
hsa-miR-1248	0.1	1	0.1
hsa-miR-1250	0.1	1	0.1
hsa-miR-1251	0.1	1	0.1
hsa-miR-1252	0.1	1	0.1
hsa-miR-1253	0.1	1	0.1
hsa-miR-1254	0.1	1	0.1
hsa-miR-1255a	0.1	1	0.1
hsa-miR-1255b	0.1	1	0.1
hsa-miR-1256	0.1	1	0.1
hsa-miR-1257	0.1	1	0.1
hsa-miR-1258	0.1	1	0.1
hsa-miR-1259	0.1	1	0.1
hsa-miR-125b	0.1	1	0.1
hsa-miR-125b-1*	0.1	1	0.1
hsa-miR-125b-2*	0.1	1	0.1
hsa-miR-126*	0.1	1	0.1
hsa-miR-1261	0.1	1	0.1
hsa-miR-1262	0.1	1	0.1
hsa-miR-1263	0.1	1	0.1
hsa-miR-1264	0.1	1	0.1
hsa-miR-1265	0.1	1	0.1
hsa-miR-1266	0.1	1	0.1
hsa-miR-1269	0.1	1	0.1
hsa-miR-127-3p	0.1	1	0.1
hsa-miR-127-5p	0.1	1	0.1
hsa-miR-1270	0.1	1	0.1
hsa-miR-1271	0.1	1	0.1
hsa-miR-1272	0.1	1	0.1
hsa-miR-1273	0.1	1	0.1
hsa-miR-1276	0.1	1	0.1
hsa-miR-1277	0.1	1	0.1
hsa-miR-1278	0.1	1	0.1
hsa-miR-1279	0.1	1	0.1
hsa-miR-1282	0.1	1	0.1
hsa-miR-1283	0.1	1	0.1
hsa-miR-1284	0.1	1	0.1
hsa-miR-1285	0.1	1	0.1
hsa-miR-1286	0.1	1	0.1
hsa-miR-1287	0.1	1	0.1
hsa-miR-1288	0.1	1	0.1
hsa-miR-1289	0.1	1	0.1
hsa-miR-129-5p	0.1	1	0.1
hsa-miR-1291	0.1	1	0.1
hsa-miR-1292	0.1	1	0.1
hsa-miR-1293	0.1	1	0.1
hsa-miR-1294	0.1	1	0.1
hsa-miR-1295	0.1	1	0.1
hsa-miR-1296	0.1	1	0.1
hsa-miR-1297	0.1	1	0.1
hsa-miR-1298	0.1	1	0.1
hsa-miR-1299	0.1	1	0.1
hsa-miR-1300_v13.0	0.1	1	0.1
hsa-miR-1301	0.1	1	0.1
hsa-miR-1302	0.1	1	0.1
hsa-miR-1303	0.1	1	0.1
hsa-miR-1304	0.1	1	0.1
hsa-miR-1306	0.1	1	0.1
hsa-miR-1307	0.1	1	0.1
hsa-miR-130a	0.1	1	0.1
hsa-miR-130a*	0.1	1	0.1
hsa-miR-130b*	0.1	1	0.1
hsa-miR-132	0.1	1	0.1
hsa-miR-132*	0.1	1	0.1
hsa-miR-1321	0.1	1	0.1
hsa-miR-1322	0.1	1	0.1
hsa-miR-1323	0.1	1	0.1
hsa-miR-1324	0.1	1	0.1
hsa-miR-133a	0.1	1	0.1
hsa-miR-133b	0.1	1	0.1
hsa-miR-134	0.1	1	0.1
hsa-miR-135a	0.1	1	0.1
hsa-miR-135b	0.1	1	0.1
hsa-miR-135b*	0.1	1	0.1
hsa-miR-136	0.1	1	0.1
hsa-miR-136*	0.1	1	0.1
hsa-miR-137	0.1	1	0.1
hsa-miR-138	0.1	1	0.1
hsa-miR-138-1*	0.1	1	0.1
hsa-miR-138-2*	0.1	1	0.1
hsa-miR-139-3p	0.1	1	0.1
hsa-miR-139-5p	0.1	1	0.1
hsa-miR-141	0.1	1	0.1
hsa-miR-141*	0.1	1	0.1
hsa-miR-143	0.1	1	0.1
hsa-miR-143*	0.1	1	0.1
hsa-miR-144	0.1	1	0.1
hsa-miR-144*	0.1	1	0.1
hsa-miR-145	0.1	1	0.1
hsa-miR-145*	0.1	1	0.1
hsa-miR-1468	0.1	1	0.1
hsa-miR-1469	0.1	1	0.1
hsa-miR-146a*	0.1	1	0.1
hsa-miR-146b-3p	0.1	1	0.1
hsa-miR-147	0.1	1	0.1
hsa-miR-1471	0.1	1	0.1
hsa-miR-147b	0.1	1	0.1
hsa-miR-148a*	0.1	1	0.1
hsa-miR-148b*	0.1	1	0.1
hsa-miR-149*	0.1	1	0.1
hsa-miR-150	0.1	1	0.1
hsa-miR-150*	0.1	1	0.1
hsa-miR-151-3p	0.1	1	0.1
hsa-miR-151-5p	0.1	1	0.1
hsa-miR-152	0.1	1	0.1
hsa-miR-153	0.1	1	0.1
hsa-miR-1537	0.1	1	0.1
hsa-miR-1538	0.1	1	0.1
hsa-miR-154	0.1	1	0.1
hsa-miR-154*	0.1	1	0.1
hsa-miR-15a*	0.1	1	0.1
hsa-miR-16-1*	0.1	1	0.1
hsa-miR-181a-2*	0.1	1	0.1
hsa-miR-181c	0.1	1	0.1
hsa-miR-181c*	0.1	1	0.1
hsa-miR-182*	0.1	1	0.1
hsa-miR-1826	0.1	1	0.1
hsa-miR-1827	0.1	1	0.1
hsa-miR-183*	0.1	1	0.1
hsa-miR-184	0.1	1	0.1
hsa-miR-185*	0.1	1	0.1
hsa-miR-187	0.1	1	0.1
hsa-miR-187*	0.1	1	0.1
hsa-miR-188-3p	0.1	1	0.1
hsa-miR-18a*	0.1	1	0.1
hsa-miR-18b*	0.1	1	0.1
hsa-miR-190	0.1	1	0.1
hsa-miR-1908	0.1	1	0.1
hsa-miR-1909	0.1	1	0.1
hsa-miR-1909*	0.1	1	0.1
hsa-miR-190b	0.1	1	0.1
hsa-miR-191	0.1	1	0.1
hsa-miR-1910	0.1	1	0.1
hsa-miR-1911	0.1	1	0.1
hsa-miR-1911*	0.1	1	0.1
hsa-miR-1912	0.1	1	0.1
hsa-miR-1913	0.1	1	0.1
hsa-miR-1914	0.1	1	0.1
hsa-miR-1915*	0.1	1	0.1
hsa-miR-192*	0.1	1	0.1
hsa-miR-193b*	0.1	1	0.1
hsa-miR-194	0.1	1	0.1
hsa-miR-194*	0.1	1	0.1
hsa-miR-195*	0.1	1	0.1
hsa-miR-196a*	0.1	1	0.1
hsa-miR-198	0.1	1	0.1
hsa-miR-199a-5p	0.1	1	0.1
hsa-miR-19a*	0.1	1	0.1
hsa-miR-19b-2*	0.1	1	0.1
hsa-miR-200a	0.1	1	0.1
hsa-miR-200a*	0.1	1	0.1
hsa-miR-200b	0.1	1	0.1
hsa-miR-200b*	0.1	1	0.1
hsa-miR-200c	0.1	1	0.1
hsa-miR-200c*	0.1	1	0.1
hsa-miR-202	0.1	1	0.1
hsa-miR-202*	0.1	1	0.1
hsa-miR-203	0.1	1	0.1
hsa-miR-204	0.1	1	0.1
hsa-miR-205	0.1	1	0.1
hsa-miR-206	0.1	1	0.1
hsa-miR-208a	0.1	1	0.1
hsa-miR-208b	0.1	1	0.1
hsa-miR-20b*	0.1	1	0.1
hsa-miR-21*	0.1	1	0.1
hsa-miR-211	0.1	1	0.1
hsa-miR-212	0.1	1	0.1
hsa-miR-214	0.1	1	0.1
hsa-miR-214*	0.1	1	0.1
hsa-miR-215	0.1	1	0.1
hsa-miR-216a	0.1	1	0.1
hsa-miR-216b	0.1	1	0.1
hsa-miR-217	0.1	1	0.1
hsa-miR-218	0.1	1	0.1
hsa-miR-218-1*	0.1	1	0.1
hsa-miR-218-2*	0.1	1	0.1
hsa-miR-219-1-3p	0.1	1	0.1
hsa-miR-219-2-3p	0.1	1	0.1
hsa-miR-219-5p	0.1	1	0.1
hsa-miR-22*	0.1	1	0.1
hsa-miR-220a	0.1	1	0.1
hsa-miR-220b	0.1	1	0.1
hsa-miR-220c	0.1	1	0.1
hsa-miR-222*	0.1	1	0.1
hsa-miR-224	0.1	1	0.1
hsa-miR-23a*	0.1	1	0.1
hsa-miR-23b*	0.1	1	0.1
hsa-miR-24-1*	0.1	1	0.1
hsa-miR-24-2*	0.1	1	0.1
hsa-miR-26a-1*	0.1	1	0.1
hsa-miR-26a-2*	0.1	1	0.1
hsa-miR-26b*	0.1	1	0.1
hsa-miR-27a*	0.1	1	0.1
hsa-miR-27b*	0.1	1	0.1
hsa-miR-28-3p	0.1	1	0.1
hsa-miR-296-3p	0.1	1	0.1
hsa-miR-297	0.1	1	0.1
hsa-miR-298	0.1	1	0.1
hsa-miR-299-3p	0.1	1	0.1
hsa-miR-299-5p	0.1	1	0.1
hsa-miR-29a*	0.1	1	0.1
hsa-miR-29b-2*	0.1	1	0.1
hsa-miR-300	0.1	1	0.1
hsa-miR-302a	0.1	1	0.1
hsa-miR-302a*	0.1	1	0.1
hsa-miR-302b	0.1	1	0.1
hsa-miR-302b*	0.1	1	0.1
hsa-miR-302c	0.1	1	0.1
hsa-miR-302c*	0.1	1	0.1
hsa-miR-302d	0.1	1	0.1
hsa-miR-302d*	0.1	1	0.1
hsa-miR-302e	0.1	1	0.1
hsa-miR-302f	0.1	1	0.1
hsa-miR-30a	0.1	1	0.1
hsa-miR-30a*	0.1	1	0.1
hsa-miR-30b*	0.1	1	0.1
hsa-miR-30c-1*	0.1	1	0.1
hsa-miR-30c-2*	0.1	1	0.1
hsa-miR-31	0.1	1	0.1
hsa-miR-31*	0.1	1	0.1
hsa-miR-32*	0.1	1	0.1
hsa-miR-323-3p	0.1	1	0.1
hsa-miR-323-5p	0.1	1	0.1
hsa-miR-325	0.1	1	0.1
hsa-miR-328	0.1	1	0.1
hsa-miR-329	0.1	1	0.1
hsa-miR-330-3p	0.1	1	0.1
hsa-miR-330-5p	0.1	1	0.1
hsa-miR-331-5p	0.1	1	0.1
hsa-miR-335	0.1	1	0.1
hsa-miR-335*	0.1	1	0.1
hsa-miR-337-3p	0.1	1	0.1
hsa-miR-337-5p	0.1	1	0.1
hsa-miR-338-5p	0.1	1	0.1
hsa-miR-339-3p	0.1	1	0.1
hsa-miR-339-5p	0.1	1	0.1
hsa-miR-33a*	0.1	1	0.1
hsa-miR-33b	0.1	1	0.1
hsa-miR-345	0.1	1	0.1
hsa-miR-346	0.1	1	0.1
hsa-miR-34a	0.1	1	0.1
hsa-miR-34a*	0.1	1	0.1
hsa-miR-34b	0.1	1	0.1
hsa-miR-34b*	0.1	1	0.1
hsa-miR-34c-3p	0.1	1	0.1
hsa-miR-34c-5p	0.1	1	0.1
hsa-miR-363	0.1	1	0.1
hsa-miR-363*	0.1	1	0.1
hsa-miR-367	0.1	1	0.1
hsa-miR-367*	0.1	1	0.1
hsa-miR-369-3p	0.1	1	0.1
hsa-miR-369-5p	0.1	1	0.1
hsa-miR-370	0.1	1	0.1
hsa-miR-371-3p	0.1	1	0.1
hsa-miR-371-5p	0.1	1	0.1
hsa-miR-372	0.1	1	0.1
hsa-miR-373	0.1	1	0.1
hsa-miR-373*	0.1	1	0.1
hsa-miR-374a*	0.1	1	0.1
hsa-miR-374b*	0.1	1	0.1
hsa-miR-375	0.1	1	0.1
hsa-miR-376a	0.1	1	0.1
hsa-miR-376a*	0.1	1	0.1
hsa-miR-376b	0.1	1	0.1
hsa-miR-376c	0.1	1	0.1
hsa-miR-377	0.1	1	0.1
hsa-miR-377*	0.1	1	0.1
hsa-miR-379	0.1	1	0.1
hsa-miR-379*	0.1	1	0.1
hsa-miR-380	0.1	1	0.1
hsa-miR-380*	0.1	1	0.1
hsa-miR-381	0.1	1	0.1
hsa-miR-382	0.1	1	0.1
hsa-miR-383	0.1	1	0.1
hsa-miR-384	0.1	1	0.1
hsa-miR-409-3p	0.1	1	0.1
hsa-miR-409-5p	0.1	1	0.1
hsa-miR-410	0.1	1	0.1
hsa-miR-411	0.1	1	0.1
hsa-miR-411*	0.1	1	0.1
hsa-miR-412	0.1	1	0.1
hsa-miR-422a	0.1	1	0.1
hsa-miR-423-3p	0.1	1	0.1
hsa-miR-424*	0.1	1	0.1
hsa-miR-429	0.1	1	0.1
hsa-miR-431	0.1	1	0.1
hsa-miR-431*	0.1	1	0.1
hsa-miR-432	0.1	1	0.1
hsa-miR-432*	0.1	1	0.1
hsa-miR-433	0.1	1	0.1
hsa-miR-448	0.1	1	0.1
hsa-miR-449b	0.1	1	0.1
hsa-miR-450b-3p	0.1	1	0.1
hsa-miR-450b-5p	0.1	1	0.1
hsa-miR-451	0.1	1	0.1
hsa-miR-452	0.1	1	0.1
hsa-miR-452*	0.1	1	0.1
hsa-miR-453	0.1	1	0.1
hsa-miR-454*	0.1	1	0.1
hsa-miR-455-5p	0.1	1	0.1
hsa-miR-483-3p	0.1	1	0.1
hsa-miR-485-3p	0.1	1	0.1
hsa-miR-485-5p	0.1	1	0.1
hsa-miR-486-3p	0.1	1	0.1
hsa-miR-486-5p	0.1	1	0.1
hsa-miR-487a	0.1	1	0.1
hsa-miR-487b	0.1	1	0.1
hsa-miR-488	0.1	1	0.1
hsa-miR-488*	0.1	1	0.1
hsa-miR-489	0.1	1	0.1
hsa-miR-490-3p	0.1	1	0.1
hsa-miR-490-5p	0.1	1	0.1
hsa-miR-491-3p	0.1	1	0.1
hsa-miR-491-5p	0.1	1	0.1
hsa-miR-492	0.1	1	0.1
hsa-miR-493	0.1	1	0.1
hsa-miR-493*	0.1	1	0.1
hsa-miR-495	0.1	1	0.1
hsa-miR-496	0.1	1	0.1
hsa-miR-497	0.1	1	0.1
hsa-miR-497*	0.1	1	0.1
hsa-miR-498	0.1	1	0.1
hsa-miR-499-3p	0.1	1	0.1
hsa-miR-499-5p	0.1	1	0.1
hsa-miR-503	0.1	1	0.1
hsa-miR-504	0.1	1	0.1
hsa-miR-505*	0.1	1	0.1
hsa-miR-506	0.1	1	0.1
hsa-miR-507	0.1	1	0.1
hsa-miR-508-3p	0.1	1	0.1
hsa-miR-508-5p	0.1	1	0.1
hsa-miR-509-3-5p	0.1	1	0.1
hsa-miR-509-3p	0.1	1	0.1
hsa-miR-509-5p	0.1	1	0.1
hsa-miR-510	0.1	1	0.1
hsa-miR-511	0.1	1	0.1
hsa-miR-512-3p	0.1	1	0.1
hsa-miR-512-5p	0.1	1	0.1
hsa-miR-513a-3p	0.1	1	0.1
hsa-miR-513b	0.1	1	0.1
hsa-miR-513c	0.1	1	0.1
hsa-miR-514	0.1	1	0.1
hsa-miR-515-3p	0.1	1	0.1
hsa-miR-515-5p	0.1	1	0.1
hsa-miR-516a-3p	0.1	1	0.1
hsa-miR-516a-5p	0.1	1	0.1
hsa-miR-516b	0.1	1	0.1
hsa-miR-517*	0.1	1	0.1
hsa-miR-517a	0.1	1	0.1
hsa-miR-517b	0.1	1	0.1
hsa-miR-517c	0.1	1	0.1
hsa-miR-518a-3p	0.1	1	0.1
hsa-miR-518a-5p	0.1	1	0.1
hsa-miR-518b	0.1	1	0.1
hsa-miR-518c	0.1	1	0.1
hsa-miR-518c*	0.1	1	0.1
hsa-miR-518d-3p	0.1	1	0.1
hsa-miR-518e	0.1	1	0.1
hsa-miR-518e*	0.1	1	0.1
hsa-miR-518f	0.1	1	0.1
hsa-miR-518f*	0.1	1	0.1
hsa-miR-519b-3p	0.1	1	0.1
hsa-miR-519c-3p	0.1	1	0.1
hsa-miR-519d	0.1	1	0.1
hsa-miR-519e	0.1	1	0.1
hsa-miR-519e*	0.1	1	0.1
hsa-miR-520a-3p	0.1	1	0.1
hsa-miR-520a-5p	0.1	1	0.1
hsa-miR-520b	0.1	1	0.1
hsa-miR-520c-3p	0.1	1	0.1
hsa-miR-520d-3p	0.1	1	0.1
hsa-miR-520e	0.1	1	0.1
hsa-miR-520f	0.1	1	0.1
hsa-miR-520g	0.1	1	0.1
hsa-miR-520h	0.1	1	0.1
hsa-miR-521	0.1	1	0.1
hsa-miR-522	0.1	1	0.1
hsa-miR-523	0.1	1	0.1
hsa-miR-524-3p	0.1	1	0.1
hsa-miR-525-3p	0.1	1	0.1
hsa-miR-525-5p	0.1	1	0.1
hsa-miR-526b	0.1	1	0.1
hsa-miR-526b*	0.1	1	0.1
hsa-miR-539	0.1	1	0.1
hsa-miR-541	0.1	1	0.1
hsa-miR-541*	0.1	1	0.1
hsa-miR-542-5p	0.1	1	0.1
hsa-miR-543	0.1	1	0.1
hsa-miR-544	0.1	1	0.1
hsa-miR-545*	0.1	1	0.1
hsa-miR-548a-3p	0.1	1	0.1
hsa-miR-548a-5p	0.1	1	0.1
hsa-miR-548b-3p	0.1	1	0.1
hsa-miR-548b-5p	0.1	1	0.1
hsa-miR-548c-3p	0.1	1	0.1
hsa-miR-548d-3p	0.1	1	0.1
hsa-miR-548e	0.1	1	0.1
hsa-miR-548f	0.1	1	0.1
hsa-miR-548g	0.1	1	0.1
hsa-miR-548h	0.1	1	0.1
hsa-miR-548i	0.1	1	0.1
hsa-miR-548j	0.1	1	0.1
hsa-miR-548k	0.1	1	0.1
hsa-miR-548l	0.1	1	0.1
hsa-miR-548m	0.1	1	0.1
hsa-miR-548n	0.1	1	0.1
hsa-miR-548o	0.1	1	0.1
hsa-miR-548p	0.1	1	0.1
hsa-miR-549	0.1	1	0.1
hsa-miR-551a	0.1	1	0.1
hsa-miR-551b	0.1	1	0.1
hsa-miR-551b*	0.1	1	0.1
hsa-miR-552	0.1	1	0.1
hsa-miR-553	0.1	1	0.1
hsa-miR-554	0.1	1	0.1
hsa-miR-555	0.1	1	0.1
hsa-miR-556-3p	0.1	1	0.1
hsa-miR-556-5p	0.1	1	0.1
hsa-miR-557	0.1	1	0.1
hsa-miR-558	0.1	1	0.1
hsa-miR-559	0.1	1	0.1
hsa-miR-561	0.1	1	0.1
hsa-miR-562	0.1	1	0.1
hsa-miR-564	0.1	1	0.1
hsa-miR-566	0.1	1	0.1
hsa-miR-567	0.1	1	0.1
hsa-miR-568	0.1	1	0.1
hsa-miR-569	0.1	1	0.1
hsa-miR-570	0.1	1	0.1
hsa-miR-571	0.1	1	0.1
hsa-miR-573	0.1	1	0.1
hsa-miR-576-3p	0.1	1	0.1
hsa-miR-576-5p	0.1	1	0.1
hsa-miR-577	0.1	1	0.1
hsa-miR-578	0.1	1	0.1
hsa-miR-579	0.1	1	0.1
hsa-miR-580	0.1	1	0.1
hsa-miR-581	0.1	1	0.1
hsa-miR-582-3p	0.1	1	0.1
hsa-miR-583	0.1	1	0.1
hsa-miR-584	0.1	1	0.1
hsa-miR-585	0.1	1	0.1
hsa-miR-586	0.1	1	0.1
hsa-miR-587	0.1	1	0.1
hsa-miR-588	0.1	1	0.1
hsa-miR-589	0.1	1	0.1
hsa-miR-589*	0.1	1	0.1
hsa-miR-590-3p	0.1	1	0.1
hsa-miR-591	0.1	1	0.1
hsa-miR-592	0.1	1	0.1
hsa-miR-593	0.1	1	0.1
hsa-miR-593*	0.1	1	0.1
hsa-miR-595	0.1	1	0.1
hsa-miR-596	0.1	1	0.1
hsa-miR-597	0.1	1	0.1
hsa-miR-598	0.1	1	0.1
hsa-miR-599	0.1	1	0.1
hsa-miR-600	0.1	1	0.1
hsa-miR-601	0.1	1	0.1
hsa-miR-603	0.1	1	0.1
hsa-miR-604	0.1	1	0.1
hsa-miR-605	0.1	1	0.1
hsa-miR-606	0.1	1	0.1
hsa-miR-607	0.1	1	0.1
hsa-miR-608	0.1	1	0.1
hsa-miR-609	0.1	1	0.1
hsa-miR-610	0.1	1	0.1
hsa-miR-611	0.1	1	0.1
hsa-miR-612	0.1	1	0.1
hsa-miR-613	0.1	1	0.1
hsa-miR-614	0.1	1	0.1
hsa-miR-615-5p	0.1	1	0.1
hsa-miR-616	0.1	1	0.1
hsa-miR-616*	0.1	1	0.1
hsa-miR-617	0.1	1	0.1
hsa-miR-618	0.1	1	0.1
hsa-miR-619	0.1	1	0.1
hsa-miR-620	0.1	1	0.1
hsa-miR-622	0.1	1	0.1
hsa-miR-623	0.1	1	0.1
hsa-miR-624	0.1	1	0.1
hsa-miR-624*	0.1	1	0.1
hsa-miR-625*	0.1	1	0.1
hsa-miR-626	0.1	1	0.1
hsa-miR-627	0.1	1	0.1
hsa-miR-628-3p	0.1	1	0.1
hsa-miR-631	0.1	1	0.1
hsa-miR-632	0.1	1	0.1
hsa-miR-633	0.1	1	0.1
hsa-miR-635	0.1	1	0.1
hsa-miR-637	0.1	1	0.1
hsa-miR-639	0.1	1	0.1
hsa-miR-640	0.1	1	0.1
hsa-miR-641	0.1	1	0.1
hsa-miR-642	0.1	1	0.1
hsa-miR-643	0.1	1	0.1
hsa-miR-644	0.1	1	0.1
hsa-miR-645	0.1	1	0.1
hsa-miR-646	0.1	1	0.1
hsa-miR-647	0.1	1	0.1
hsa-miR-648	0.1	1	0.1
hsa-miR-649	0.1	1	0.1
hsa-miR-650	0.1	1	0.1
hsa-miR-651	0.1	1	0.1
hsa-miR-653	0.1	1	0.1
hsa-miR-654-3p	0.1	1	0.1
hsa-miR-654-5p	0.1	1	0.1
hsa-miR-655	0.1	1	0.1
hsa-miR-656	0.1	1	0.1
hsa-miR-657	0.1	1	0.1
hsa-miR-658	0.1	1	0.1
hsa-miR-659	0.1	1	0.1
hsa-miR-661	0.1	1	0.1
hsa-miR-662	0.1	1	0.1
hsa-miR-663	0.1	1	0.1
hsa-miR-663b	0.1	1	0.1
hsa-miR-664*	0.1	1	0.1
hsa-miR-665	0.1	1	0.1
hsa-miR-668	0.1	1	0.1
hsa-miR-671-3p	0.1	1	0.1
hsa-miR-675	0.1	1	0.1
hsa-miR-675*	0.1	1	0.1
hsa-miR-7-2*	0.1	1	0.1
hsa-miR-708	0.1	1	0.1
hsa-miR-708*	0.1	1	0.1
hsa-miR-744*	0.1	1	0.1
hsa-miR-758	0.1	1	0.1
hsa-miR-760	0.1	1	0.1
hsa-miR-765	0.1	1	0.1
hsa-miR-767-3p	0.1	1	0.1
hsa-miR-767-5p	0.1	1	0.1
hsa-miR-769-3p	0.1	1	0.1
hsa-miR-770-5p	0.1	1	0.1
hsa-miR-802	0.1	1	0.1
hsa-miR-873	0.1	1	0.1
hsa-miR-874	0.1	1	0.1
hsa-miR-875-3p	0.1	1	0.1
hsa-miR-875-5p	0.1	1	0.1
hsa-miR-876-3p	0.1	1	0.1
hsa-miR-876-5p	0.1	1	0.1
hsa-miR-877	0.1	1	0.1
hsa-miR-877*	0.1	1	0.1
hsa-miR-885-3p	0.1	1	0.1
hsa-miR-885-5p	0.1	1	0.1
hsa-miR-886-3p	0.1	1	0.1
hsa-miR-886-5p	0.1	1	0.1
hsa-miR-887	0.1	1	0.1
hsa-miR-888	0.1	1	0.1
hsa-miR-888*	0.1	1	0.1
hsa-miR-889	0.1	1	0.1
hsa-miR-890	0.1	1	0.1
hsa-miR-891a	0.1	1	0.1
hsa-miR-891b	0.1	1	0.1
hsa-miR-892a	0.1	1	0.1
hsa-miR-920	0.1	1	0.1
hsa-miR-921	0.1	1	0.1
hsa-miR-922	0.1	1	0.1
hsa-miR-924	0.1	1	0.1
hsa-miR-92a-2*	0.1	1	0.1
hsa-miR-92b*	0.1	1	0.1
hsa-miR-93*	0.1	1	0.1
hsa-miR-934	0.1	1	0.1
hsa-miR-935	0.1	1	0.1
hsa-miR-936	0.1	1	0.1
hsa-miR-937	0.1	1	0.1
hsa-miR-938	0.1	1	0.1
hsa-miR-941	0.1	1	0.1
hsa-miR-942	0.1	1	0.1
hsa-miR-943	0.1	1	0.1
hsa-miR-944	0.1	1	0.1
hsa-miR-96*	0.1	1	0.1
hsa-miR-99a	0.1	1	0.1
hsa-miR-99a*	0.1	1	0.1
hsa-miR-99b*	0.1	1	0.1
hsv1-miR-H1	0.1	1	0.1
hsv1-miR-H2-3p	0.1	1	0.1
hsv1-miR-H2-5p	0.1	1	0.1
hsv1-miR-H3	0.1	1	0.1
hsv1-miR-H4-3p	0.1	1	0.1
hsv1-miR-H4-5p	0.1	1	0.1
hsv1-miR-H5	0.1	1	0.1
jcv-miR-J1-3p	0.1	1	0.1
jcv-miR-J1-5p	0.1	1	0.1
kshv-miR-K12-1	0.1	1	0.1
kshv-miR-K12-10b	0.1	1	0.1
kshv-miR-K12-11	0.1	1	0.1
kshv-miR-K12-12	0.1	1	0.1
kshv-miR-K12-2	0.1	1	0.1
kshv-miR-K12-3*	0.1	1	0.1
kshv-miR-K12-4-3p	0.1	1	0.1
kshv-miR-K12-4-5p	0.1	1	0.1
kshv-miR-K12-5	0.1	1	0.1
kshv-miR-K12-6-3p	0.1	1	0.1
kshv-miR-K12-6-5p	0.1	1	0.1
kshv-miR-K12-7	0.1	1	0.1
kshv-miR-K12-8	0.1	1	0.1
kshv-miR-K12-9	0.1	1	0.1
kshv-miR-K12-9*	0.1	1	0.1
hsa-miR-342-5p	6.67816	0.99783	6.66367
hsa-miR-1234	21.4765	0.991474	21.2934
hsa-miR-340*	25.3906	0.984561	24.9986
hsa-miR-146b-5p	5.21886	0.983671	5.13364
hsa-miR-425*	15.8659	0.983178	15.599
hsa-miR-140-5p	94.0935	0.978955	92.1133
hsa-miR-1281	20.6943	0.978927	20.2582
hsa-let-7c	7.67112	0.976449	7.49046
hsa-miR-766	18.1604	0.972385	17.6589
hsa-miR-338-3p	5.71024	0.961277	5.48912
hsa-miR-1305	18.9632	0.947904	17.9753
dmr_3	49.7039	0.947256	47.0823
hsa-miR-196a	52.1466	0.945715	49.3158
hsa-miR-186	74.6965	0.93791	70.0586
ebv-miR-BART13	5.56903	0.937637	5.22173
hsa-miR-574-5p	37.981	0.933801	35.4667
hsa-miR-1227	2.75264	0.930627	2.56168
hsa-miR-615-3p	4.33693	0.925872	4.01544
hsa-miR-181a	41.7739	0.925643	38.6677
hsa-let-7e	74.6456	0.917017	68.4513
dmr_6	63.2933	0.909231	57.5482
hsa-miR-30c	77.7334	0.908921	70.6535
hsa-miR-502-5p	11.2845	0.906394	10.2282
hsa-miR-320c	290.356	0.902544	262.059
hsa-miR-149	17.1429	0.897596	15.3874
hsa-miR-1225-3p	16.1679	0.89729	14.5073
hsa-miR-1280	64.3595	0.896396	57.6916
hur_5	25.1566	0.894433	22.5009
hsa-miR-501-5p	13.8351	0.888335	12.2902
hur_6	14528.7	0.887161	12889.3
hsa-miR-629	5.6905	0.88385	5.02955
hsa-miR-484	8.95746	0.882601	7.90586
hsa-miR-628-5p	22.4517	0.880499	19.7687
hsa-miR-634	8.20291	0.878297	7.20459
hsa-miR-33a	34.627	0.875326	30.3099
hsa-miR-301b	32.0594	0.871741	27.9475
hsa-miR-361-5p	77.7778	0.869982	67.6653
hsa-miR-421	9.26008	0.867906	8.03688
hsa-miR-494	40.8504	0.867715	35.4465
hsa-miR-301a	135.984	0.86694	117.89
hsa-miR-29b	366.358	0.86511	316.94
hsa-miR-30d	123.429	0.862666	106.478
hsa-miR-602	10.1267	0.862374	8.733
hsa-miR-550	12.3994	0.858001	10.6387
hsa-miR-30e*	26.1667	0.855358	22.3819
hsa-miR-362-5p	80.0387	0.85494	68.4283
hsa-miR-195	11.7823	0.85401	10.0622
ebv-miR-BART12	48.1945	0.849881	40.9596
hsa-let-7a	926.57	0.841278	779.503
hsa-let-7f	2231.48	0.841002	1876.68
hsa-miR-331-3p	96.1919	0.840146	80.8152
hsa-miR-30e	106.798	0.83747	89.4401
hsa-miR-423-5p	15.3379	0.835036	12.8077
hsa-miR-181b	11.8284	0.83495	9.87612
hsa-miR-197	54.2447	0.829425	44.9919
hsa-let-7i	556.68	0.82403	458.721
hsa-miR-148a	534.441	0.819791	438.13
hsa-miR-23a	1496.85	0.819347	1226.44
hsa-miR-98	220.483	0.818562	180.479
hsa-miR-342-3p	116.274	0.814349	94.6876
hsa-miR-27a	1253.08	0.81267	1018.34
hcmv-miR-UL70-3p	14.7713	0.811493	11.9868
hsa-miR-374a	111.844	0.809415	90.5282
hsa-miR-96	83.893	0.807468	67.7409
hsa-miR-320d	310.064	0.806708	250.131
hsa-let-7d	480.215	0.804452	386.31
hsa-miR-320b	168.075	0.802808	134.932
hsa-miR-21	5099.87	0.800471	4082.3
hsa-miR-196b	251.866	0.800414	201.597
hsa-miR-23b	104.998	0.793945	83.3626
hsa-miR-15a	1280.48	0.79389	1016.56
hsa-miR-210	7.61718	0.791822	6.03145
hsa-miR-378	46.3289	0.790008	36.6002
hsa-let-7g	1027.97	0.789715	811.803
hsa-miR-28-5p	23.4919	0.788382	18.5206
hsa-miR-146a	67.9655	0.787658	53.5336
hsa-miR-548d-5p	7.34651	0.787626	5.7863
hsa-miR-20a*	78.3587	0.786542	61.6324
hsa-miR-185	64.9539	0.784593	50.9624
SCorner3	14.8117	0.78415	11.6146
hsa-miR-199b-5p	169.341	0.783803	132.73
hsa-miR-92a-1*	11.5814	0.779717	9.03022
hsa-miR-502-3p	12.9201	0.773223	9.99012
mr_1	2225.32	0.772985	1720.14
hsa-miR-155	486.751	0.772689	376.107
hsa-miR-125a-5p	33.4782	0.77218	25.8512
hsa-miR-193a-3p	78.4798	0.771198	60.5235
hsa-miR-19b-1*	32.39	0.770661	24.9617
hsa-miR-142-3p	7023.95	0.767873	5393.5
hsa-miR-939	10.3037	0.766752	7.90038
hsa-miR-625	7.20095	0.763469	5.4977
hur_1	28346.2	0.763323	21637.3
hsa-miR-183	24.5693	0.763253	18.7526
hsa-miR-26b	181.325	0.76086	137.963
hsa-miR-17*	339.747	0.760248	258.292
hsa-miR-33b*	11.3313	0.759092	8.6015
hsa-miR-324-3p	60.4098	0.752416	45.4533
hsa-miR-25	424.238	0.75125	318.709
hsa-miR-769-5p	22.7258	0.750508	17.0559
hsa-miR-660	101.515	0.749564	76.092
hsa-miR-16-2*	28.1206	0.747601	21.023
hsa-miR-320a	51.4335	0.74474	38.3046
hsa-miR-26a	148.92	0.744682	110.898
hsa-miR-24	905.479	0.742081	671.939
hur_2	63758.5	0.741653	47286.7
hsa-miR-199a-3p	119.66	0.739611	88.5019
hsa-miR-7	78.1434	0.739521	57.7887
hsa-miR-29a	311.932	0.738526	230.37
hsa-miR-27b	149.7	0.733861	109.859
hsa-miR-1308	23.3799	0.730713	17.084
hsa-miR-574-3p	49.9409	0.728107	36.3623
hur_4	2743.77	0.726719	1993.95
hsa-miR-130b	151.795	0.726513	110.281
hsa-miR-532-5p	41.0162	0.724845	29.7304
hsa-miR-652	20.1791	0.724576	14.6213
hsa-miR-582-5p	34.2877	0.7178	24.6117
hsa-miR-223	3016.41	0.717519	2164.33
hsa-miR-15b	3409.31	0.714256	2435.12
hsa-miR-1260	1071.99	0.713976	765.375
hsa-miR-140-3p	37.6987	0.709242	26.7375
hsa-miR-148b	31.51	0.702942	22.1497
hsa-miR-16	3988.62	0.702621	2802.49
hsa-miR-107	735.393	0.702574	516.668
hsa-miR-128	38.283	0.700115	26.8025
hsa-miR-223*	14.433	0.696993	10.0597
hsa-miR-1274b	2869.47	0.696808	1999.47
hsa-miR-9*	48.5606	0.696091	33.8026
hsa-miR-424	179.87	0.693723	124.78
hsa-miR-590-5p	102.636	0.692981	71.1248
hsa-miR-374b	60.2206	0.691499	41.6425
hsa-miR-365	112.137	0.690876	77.4728
hsa-miR-720	13219.1	0.684348	9046.46
hsa-miR-142-5p	176.22	0.68234	120.242
hsa-miR-324-5p	73.3853	0.680244	49.9199
hsa-miR-30b	156.381	0.674455	105.472
hsa-miR-505	13.2886	0.673881	8.95494
hsa-miR-92a	1334.06	0.662818	884.239
hsa-miR-15b*	15.9499	0.659998	10.5269
hsa-miR-221	244.406	0.657684	160.742
hsa-miR-326	5.27113	0.650445	3.42858
hsa-miR-340	46.8802	0.644624	30.2201
hsa-miR-222	17.806	0.64316	11.4521
hsa-miR-106b	708.892	0.643095	455.885
hsa-miR-29b-1*	8.7586	0.640101	5.60639
hsa-miR-29c	226.51	0.639879	144.939
hsa-miR-135a*	5.01867	0.639275	3.20831
hsa-miR-425	201.816	0.63819	128.797
hsa-miR-103	773.882	0.634837	491.289
hsa-miR-532-3p	15.4421	0.631993	9.7593
hsa-miR-101	112.422	0.631495	70.9939
hsa-miR-20a	5201.23	0.619871	3224.09
hsa-miR-93	507.632	0.61324	311.3
hsa-miR-1274a	362.897	0.611223	221.811
hsa-miR-193b	12.0141	0.610263	7.33176
hsa-miR-455-3p	31.9384	0.609398	19.4632
hsa-miR-500*	28.1924	0.604315	17.0371
hsa-miR-106b*	4.26851	0.598094	2.55297
hsa-miR-20b	1381.33	0.583826	806.457
hsa-miR-9	52.8576	0.582081	30.7674
hsa-miR-19b	6222.59	0.581988	3621.47
miRNABrightCorner30	4811.84	0.573429	2759.25
hsa-miR-17	2365.56	0.572177	1353.52
hsa-miR-362-3p	35.7339	0.571071	20.4066
hsa-miR-32	28.2502	0.561607	15.8655
hsa-let-7b	27.5815	0.558313	15.3991
hsa-miR-1267	11.1548	0.555082	6.19183
hsa-miR-18a	629.401	0.546794	344.153
hsa-miR-19a	3493.87	0.546646	1909.91
hsa-miR-548c-5p	5.1212	0.529183	2.71005
hsa-miR-18b	228.855	0.521584	119.367
hsa-miR-1237	10.4879	0.521161	5.46588
hsa-miR-221*	12.1453	0.514413	6.2477
hsa-miR-181d	16.9984	0.507936	8.6341
hsa-miR-378*	13.6214	0.457063	6.22584
hsa-miR-95	11.3373	0.435896	4.94188
hsa-miR-126	19.7114	0.430926	8.49415
hsa-miR-1914*	12.5921	0.413815	5.2108
hsa-miR-30d*	2.14093	0.0467087	0.1
hsa-miR-636	2.17124	0.0460566	0.1
hsa-miR-25*	2.65402	0.0376787	0.1
hsa-miR-542-3p	2.67188	0.0374268	0.1
hsa-miR-501-3p	2.67546	0.0373768	0.1
hsa-miR-629*	2.81256	0.0355548	0.1
hsa-miR-550*	3.0533	0.0327514	0.1
hsa-miR-545	3.15414	0.0317044	0.1
hsa-miR-182	3.60943	0.0277052	0.1
hsa-miR-621	3.63163	0.0275358	0.1
hsa-miR-155*	3.71374	0.026927	0.1
hsa-miR-181a*	4.30473	0.0232303	0.1
hsa-miR-744	4.46646	0.0223891	0.1
hsa-miR-193a-5p	4.61439	0.0216713	0.1
hsa-miR-450a	4.78835	0.020884	0.1
hsa-miR-664	4.81297	0.0207772	0.1
hsa-miR-99b	5.40355	0.0185064	0.1
hsa-miR-892b	6.1478	0.016266	0.1
hsa-miR-29c*	6.37468	0.0156871	0.1
hsa-miR-296-5p	10.7841	0.00927291	0.1
hsa-miR-7-1*	12.0781	0.00827945	0.1
